# Supplementary material for: Multi-Species Host Use by the Parasitoid Fly Ormia lineifrons
Source: Insects. 2023 Sep 5;14(9):744. doi: 10.3390/insects14090744 (PMC10531574; doi:10.3390/insects14090744)
Supplement: Supplementary file 1 [file insects-14-00744-s001.zip]

Archive with 1 entries (1 files):
- insects-2570243-supplementary.pdf
